# Supplementary material for: Azolla as a Safe Food: Suppression of Cyanotoxin-Related Genes and Cyanotoxin Production in Its Symbiont, Nostoc azollae
Source: Plants (Basel). 2024 Sep 27;13(19):2707. doi: 10.3390/plants13192707 (PMC11479175; doi:10.3390/plants13192707)
Supplement: Supplementary file 1 [file plants-13-02707-s001.zip]

Archive with 1 entries (1 files):
- plants-3195843-supplementary.pdf
